# Supplementary material for: Three-Dimensional Microfibrous Scaffold with Aligned Topography Produced via a Combination of Melt-Extrusion Additive Manufacturing and Porogen Leaching for In Vitro Skeletal Muscle Modeling
Source: Bioengineering (Basel). 2024 Mar 28;11(4):332. doi: 10.3390/bioengineering11040332 (PMC11047940; doi:10.3390/bioengineering11040332)
Supplement: Supplementary file 1 [file bioengineering-11-00332-s001.zip]

Archive with 1 entries (1 files):
- bioengineering-2827001-supplementary.pdf
